# Supplementary material for: BRD4 inhibitors broadly promote erastin-induced ferroptosis in different cell lines by targeting ROS and FSP1
Source: Discov Oncol. 2024 Apr 3;15:98. doi: 10.1007/s12672-024-00928-y (PMC10987412; doi:10.1007/s12672-024-00928-y)
Supplement: Supplementary file 4 — Additional file 4.Table S1 The primer sequences used for real-time PCR. [file 12672_2024_928_MOESM4_ESM.xlsx]

## Sheet: Sheet1
RNA	Primer
Human-FTH1-RT-F	GAAGCTGCAGAACCAACGAGG
Human-FTH1-RT-R	AGTTCCAGTAGTGACTGATTC
Human-FTL-RT-F	CAGCCTGGTCAATTTGTACCT
Human-FTL-RT-R	GCCAATTCGCGGAAGAAGTG
Human-VDAC2-RT-F	GCTTAATTGGAGTAGGCTATA
Human-VDAC2-RT-R	CAGAGAGTGTAAGCTTCACAC
Human-VDAC3-RT-F	GATTGGACTGGGTTATACTCA
Human-VDAC3-RT-R	CCTCCTGCACTGAAGTTCTTC
Human-NRF2-RT-F	TCAGCGACGGAAAGAGTATGA
Human-NRF2-RT-R	CCACTGGTTTCTGACTGGATGT
Human-SLC7A11-RT-F	AGATATGCATCGTCCTTTCAA
Human-SLC7A11-RT-R	AGAGTGATGACGAAGCCAATC
Human-SCL3A2-RT-F	TGAATGAGTTAGAGCCCGAGA
Human-SLC3A2-RT-R	GTCTTCCGCCACCTTGATCTT
Human-GPX4-RT-F	GAGCCAGGGAGTAACGAAGAG
Human-GPX4-RT-R	CAGGGGCTCCTCCATGGGTCC
Human-FSP1-RT-F	TGCCGACGTGAGGACGCCCAA
Human-FSP1-RT-R	ACAGGAGGAACGTCAGTGCAC
